# Supplementary material for: Euphraticanoids N–T: Aromadendrane-Type Diterpenes and Sesquiterpenes with Fungicidal Activities from Populus euphratica Resins
Source: Int J Mol Sci. 2025 Feb 28;26(5):2187. doi: 10.3390/ijms26052187 (PMC11900364; doi:10.3390/ijms26052187)
Supplement: Supplementary file 1 [file ijms-26-02187-s001.zip]

Archive with 1 entries (1 files):
- ijms-3506934-supplementary.pdf
